# Supplementary material for: Group 2 Innate Lymphoid Cells (ILC2): Type 2 Immunity and Helminth Immunity
Source: Int J Mol Sci. 2019 May 8;20(9):2276. doi: 10.3390/ijms20092276 (PMC6539149; doi:10.3390/ijms20092276)
Supplement: Supplementary file 1 [file ijms-20-02276-s001.zip]

Archive with 1 entries (1 files):
- ijms-492419-supplementary.xlsx
