# Supplementary material for: Group 2 Innate Lymphoid Cells (ILC2): Type 2 Immunity and Helminth Immunity
Source: Int J Mol Sci. 2019 May 8;20(9):2276. doi: 10.3390/ijms20092276 (PMC6539149; doi:10.3390/ijms20092276)
Supplement: Supplementary file 1 [file ijms-20-02276-s001.zip › ijms-492419-supplementary.xlsx]

## Sheet: Sheet1
Table S1. ILC2 identification in humans and mice.
Species	ILC2 Markers	ILC2 Cytokines		Helminth Models
Mice	CD45+Thy1.2+Lin-CD44+CD25+GATA3+	Natural	IL-4 (low), IL-5, IL-9, IL-13, amphiregulin	Hookworm	Nippostrongylus brasiliensis, Heligmosomoides polygyrus
				Strongyloidiasis	Strongyloides venezuelensis
	CRTH2+/-ST2+/-IL-17Rβ+/-Sca1+/-cKit+/-IL-7Rα+/-	Inflammatory	IL-17	Filariases	Litosomoides sigmodontis
				Schistosomiasis	Schistosoma mansoni
Humans	CD45+Lin-IL-7Rα+CRTH2+GATA3+		IL-4, IL-5, IL-9, IL-13	Filariases	Loa loa, Wuchereria bancrofit, Onchocerca volvulus, Brugia malayi
				Schistosomiasis	Schistosoma haematobium
